# Supplementary material for: MicroRNA-184 negatively regulates corneal epithelial wound healing via targeting CDC25A, CARM1, and LASP1
Source: Eye Vis (Lond). 2020 Aug 1;7:35. doi: 10.1186/s40662-020-00202-6 (PMC7395415; doi:10.1186/s40662-020-00202-6)
Supplement: Supplementary file 1 — Additional file 1 Supplementary Table S1. siRNA sequences of CDC25A, LASP1, CARM1, and negative control. [file 40662_2020_202_MOESM1_ESM.xlsx]

## Sheet: Sheet1
Supplementary Table S1. The siRNA sequence of CDC25A,LASP1,CARM1 and negative control.
Gene	siRNA Sequences
CDC25A	Sense: 5’AGCAACCACUGGAGGUGAAGdTdT 3’
	Antisense: 5’CUUCACCUCCAGUGGUUGCUdTdT 3’
LASP1	Sense : 5’GGUGAACUGUCUGGAUAAGdTdT 3’
	Antisense: 5’CUUAUCCAGACAGUUCACCdTdT 3’
CARM1	Sense : 5’GUACUGGAGAAGCUCGAACAdTdT 3’
	Antisense: 5’UGUUCGAGCUUCUCCAGUACdTdT 3’
Negative Control	Sense : 5’UUCUCCGAACGUGUCACGUdTdT 3’
	Antisense: 5’ACGUGACACGUUCGGAGAAdTdT 3’
