# Supplementary material for: MicroRNA-184 negatively regulates corneal epithelial wound healing via targeting CDC25A, CARM1, and LASP1
Source: Eye Vis (Lond). 2020 Aug 1;7:35. doi: 10.1186/s40662-020-00202-6 (PMC7395415; doi:10.1186/s40662-020-00202-6)
Supplement: Supplementary file 2 — Additional file 2 Supplementary Table S2. GO enrichment analysis of 104 differentially downregulated genes, which are also putative target genes of miR-184. [file 40662_2020_202_MOESM2_ESM.xlsx]

## Sheet: Sheet1
Supplementary Table S2. GO enrichment analysis of 104 differentially downregulated genes which are also putative target genes of miR-184.
	Symbol/AccID	AccID	Description	WH_HTA_2_0_sst_rma_gene_full_Signal	Control_HTA_2_0_sst_rma_gene_full_Signal	Foldchange	GO_Biological_Process_ID	GO_Biological_Process_Term
Genes that are associated with several GO-terms were chosen to create a network	ADD1	NM_176801.2	adducin 1 (alpha)	6.16343	6.92148	0.591296	GO:0006915 // GO:0006921 // GO:0006987 // GO:0030036 // GO:0030218 // GO:0030968 // GO:0032092 // GO:0051016 // GO:0051017	apoptotic process // cellular component disassembly involved in apoptotic process // activation of signaling protein activity involved in unfolded protein response // actin cytoskeleton organization // erythrocyte differentiation // endoplasmic reticulum unfolded protein response // positive regulation of protein binding // barbed-end actin filament capping // actin filament bundle assembly
	AGRN	NM_198576.3	agrin	6.32697	7.45534	0.45743	GO:0001934 // GO:0007009 // GO:0007165 // GO:0007213 // GO:0007411 // GO:0007416 // GO:0008582 // GO:0030154 // GO:0032314 // GO:0043113 // GO:0043113 // GO:0043525 // GO:0045162 // GO:0045213 // GO:0045944 // GO:0050808 // GO:2000541	positive regulation of protein phosphorylation // plasma membrane organization // signal transduction // G-protein coupled acetylcholine receptor signaling pathway // axon guidance // synapse assembly // regulation of synaptic growth at neuromuscular junction // cell differentiation // regulation of Rac GTPase activity // receptor clustering // receptor clustering // positive regulation of neuron…
	AKT2	NM_001626.5	v-akt murine thymoma viral oncogene homolog 2	4.99981	5.75587	0.592111	GO:0005978 // GO:0006006 // GO:0006417 // GO:0006464 // GO:0006970 // GO:0007165 // GO:0008286 // GO:0008286 // GO:0008643 // GO:0009967 // GO:0010748 // GO:0010765 // GO:0010907 // GO:0014850 // GO:0016310 // GO:0030334 // GO:0030335 // GO:0032000 // GO:0032869 // GO:0033119 // GO:0033138 // GO:0043066 // GO:0043154 // GO:0043491 // GO:0045429 // GO:0045444 // GO:0045725 // GO:0045944 // GO:0046…	glycogen biosynthetic process // glucose metabolic process // regulation of translation // cellular protein modification process // response to osmotic stress // signal transduction // insulin receptor signaling pathway // insulin receptor signaling pathway // carbohydrate transport // positive regulation of signal transduction // negative regulation of plasma membrane long-chain fatty acid trans…
	AMOTL2	NM_016201.3	angiomotin like 2	7.6482	8.48745	0.558935	GO:0016055	Wnt signaling pathway
	ARHGDIA	NR_125441.1	Rho GDP dissociation inhibitor (GDI) alpha	5.48707	6.59494	0.46398	GO:0006916 // GO:0006928 // GO:0007162 // GO:0007264 // GO:0007266 // GO:0030336 // GO:0032880 // GO:0048011 // GO:0050770 // GO:0050771 // GO:0050772 // GO:0051056	anti-apoptosis // cellular component movement // negative regulation of cell adhesion // small GTPase mediated signal transduction // Rho protein signal transduction // negative regulation of cell migration // regulation of protein localization // nerve growth factor receptor signaling pathway // regulation of axonogenesis // negative regulation of axonogenesis // positive regulation of axonogene…
	ATP11A	NM_032189.3	ATPase, class VI, type 11A	7.41211	8.41898	0.497626	GO:0098655 // GO:0045332	cation transmembrane transport // phospholipid translocation
	BCL9L	NM_182557.2	B-cell CLL/lymphoma 9-like	6.46687	7.24119	0.584662	GO:0006351 // GO:0010718 // GO:0022604 // GO:0030512 // GO:0035019 // GO:0045944	transcription, DNA-dependent // positive regulation of epithelial to mesenchymal transition // regulation of cell morphogenesis // negative regulation of transforming growth factor beta receptor signaling pathway // somatic stem cell maintenance // positive regulation of transcription from RNA polymerase II promoter
	BST2	NM_004335.3	bone marrow stromal cell antigen 2	8.57289	10.5567	0.252827	GO:0006959 // GO:0007165 // GO:0007267 // GO:0007275 // GO:0008283 // GO:0042113 // GO:0043123 // GO:0045087 // GO:0051607	humoral immune response // signal transduction // cell-cell signaling // multicellular organismal development // cell proliferation // B cell activation // positive regulation of I-kappaB kinase/NF-kappaB cascade // innate immune response // defense response to virus
	CARM1	NM_199141.1	coactivator-associated arginine methyltransferase 1	6.2028	8.41329	0.21606	GO:0003420 // GO:0006351 // GO:0006355 // GO:0008284 // GO:0009405 // GO:0016571 // GO:0016571 // GO:0019919 // GO:0030518 // GO:0032091 // GO:0033146 // GO:0034970 // GO:0034971 // GO:0035246 // GO:0044255 // GO:0044281 // GO:0044419 // GO:0045600 // GO:0051591 // GO:0060350	regulation of growth plate cartilage chondrocyte proliferation // transcription, DNA-dependent // regulation of transcription, DNA-dependent // positive regulation of cell proliferation // pathogenesis // histone methylation // histone methylation // peptidyl-arginine methylation, to asymmetrical-dimethyl arginine // intracellular steroid hormone receptor signaling pathway // negative regulation …
	CD55	NR_125349.1	CD55 molecule, decay accelerating factor for complement (Cromer blood group)	6.4817	7.51583	0.48831	GO:0006958 // GO:0007204 // GO:0030449 // GO:0045087 // GO:0045730	complement activation, classical pathway // elevation of cytosolic calcium ion concentration // regulation of complement activation // innate immune response // respiratory burst
	CDC25A	NM_201567.1	cell division cycle 25A	5.43972	6.33735	0.536768	GO:0000075 // GO:0000079 // GO:0000082 // GO:0000084 // GO:0000086 // GO:0000278 // GO:0006260 // GO:0007067 // GO:0008283 // GO:0009314 // GO:0034644 // GO:0051301	cell cycle checkpoint // regulation of cyclin-dependent protein kinase activity // G1/S transition of mitotic cell cycle // S phase of mitotic cell cycle // G2/M transition of mitotic cell cycle // mitotic cell cycle // DNA replication // mitosis // cell proliferation // response to radiation // cellular response to UV // cell division
	CNNM2	NM_199077.2	cyclin and CBS domain divalent metal cation transport mediator 2	4.87919	5.50095	0.649874	GO:0006811 // GO:0010960	ion transport // magnesium ion homeostasis
	CRTC3	NM_022769.4	CREB regulated transcription coactivator 3	5.906	6.93782	0.489091	GO:0006351 // GO:0032793 // GO:0044419 // GO:0051289	transcription, DNA-dependent // positive regulation of CREB transcription factor activity // interspecies interaction between organisms // protein homotetramerization
	DAG1	NM_004393.5	dystroglycan 1 (dystrophin-associated glycoprotein 1)	7.75431	8.7991	0.484717	GO:0006509 // GO:0006607 // GO:0007016 // GO:0019048 // GO:0030336 // GO:0034453 // GO:0043409 // GO:0051898	membrane protein ectodomain proteolysis // NLS-bearing substrate import into nucleus // cytoskeletal anchoring at plasma membrane // virus-host interaction // negative regulation of cell migration // microtubule anchoring // negative regulation of MAPK cascade // negative regulation of protein kinase B signaling cascade
	DVL3	NM_004423.3	dishevelled segment polarity protein 3	6.28636	7.52956	0.422432	GO:0001934 // GO:0003148 // GO:0016055 // GO:0035556 // GO:0035567 // GO:0042493 // GO:0043507 // GO:0045893 // GO:0060026 // GO:0060070 // GO:0060070 // GO:0060071 // GO:0090103 // GO:0090179	positive regulation of protein phosphorylation // outflow tract septum morphogenesis // Wnt receptor signaling pathway // intracellular signal transduction // non-canonical Wnt receptor signaling pathway // response to drug // positive regulation of JUN kinase activity // positive regulation of transcription, DNA-dependent // convergent extension // canonical Wnt receptor signaling pathway // can…
	FBXW11	NM_033645.2	F-box and WD repeat domain containing 11	8.97172	9.60737	0.643651	GO:0000209 // GO:0006470 // GO:0007049 // GO:0016055 // GO:0016567 // GO:0016567 // GO:0031146 // GO:0031648 // GO:0042347 // GO:0042753 // GO:0043161 // GO:0045862 // GO:0045892 // GO:0045893 // GO:0048511	protein polyubiquitination // protein dephosphorylation // cell cycle // Wnt receptor signaling pathway // protein ubiquitination // protein ubiquitination // SCF-dependent proteasomal ubiquitin-dependent protein catabolic process // protein destabilization // negative regulation of NF-kappaB import into nucleus // positive regulation of circadian rhythm // proteasomal ubiquitin-dependent protein…
	FSCN1	NM_003088.3	fascin actin-bundling protein 1	6.34818	7.61211	0.416408	GO:0008283 // GO:0016477 // GO:0030036 // GO:0048870 // GO:0051017	cell proliferation // cell migration // actin cytoskeleton organization // cell motility // actin filament bundle assembly
	GRHL2	NM_024915.3	grainyhead-like 2 (Drosophila)	10.3518	11.2098	0.551705	GO:0006351	transcription, DNA-dependent
	GSK3A	NM_019884.2	glycogen synthase kinase 3 alpha	5.81695	7.85447	0.243582	GO:0003073 // GO:0003214 // GO:0005977 // GO:0006349 // GO:0006468 // GO:0006987 // GO:0007173 // GO:0007399 // GO:0008286 // GO:0008543 // GO:0010800 // GO:0010905 // GO:0016055 // GO:0016477 // GO:0030819 // GO:0030968 // GO:0032007 // GO:0032869 // GO:0033138 // GO:0044027 // GO:0045719 // GO:0045732 // GO:0045823 // GO:0045944 // GO:0046325 // GO:0046627 // GO:0048011 // GO:0048015 // GO:0051…	regulation of systemic arterial blood pressure // cardiac left ventricle morphogenesis // glycogen metabolic process // regulation of gene expression by genetic imprinting // protein phosphorylation // activation of signaling protein activity involved in unfolded protein response // epidermal growth factor receptor signaling pathway // nervous system development // insulin receptor signaling path…
	HIF1AN	NM_017902.2	hypoxia inducible factor 1, alpha subunit inhibitor	6.64587	8.01877	0.386115	GO:0006351 // GO:0036138 // GO:0042264 // GO:0042265 // GO:0042265 // GO:0045663 // GO:0045746 // GO:0055114 // GO:0061428 // GO:2001214	transcription, DNA-dependent // peptidyl-histidine hydroxylation // peptidyl-aspartic acid hydroxylation // peptidyl-asparagine hydroxylation // peptidyl-asparagine hydroxylation // positive regulation of myoblast differentiation // negative regulation of Notch signaling pathway // oxidation-reduction process // negative regulation of transcription from RNA polymerase II promoter in response to h…
	HPSE	NM_006665.5	heparanase	4.41692	5.42773	0.496269	GO:0005975 // GO:0006029 // GO:0007160 // GO:0010575 // GO:0030194 // GO:0030200 // GO:0033690 // GO:0051797 // GO:0051798 // GO:0051897 // GO:0061042	carbohydrate metabolic process // proteoglycan metabolic process // cell-matrix adhesion // positive regulation vascular endothelial growth factor production // positive regulation of blood coagulation // heparan sulfate proteoglycan catabolic process // positive regulation of osteoblast proliferation // regulation of hair follicle development // positive regulation of hair follicle development /…
	HUWE1	NM_031407.6	HECT, UBA and WWE domain containing 1, E3 ubiquitin protein ligase	12.1291	12.7259	0.661242	GO:0000209 // GO:0006284 // GO:0006513 // GO:0016574 // GO:0030154 // GO:0042787	protein polyubiquitination // base-excision repair // protein monoubiquitination // histone ubiquitination // cell differentiation // protein ubiquitination involved in ubiquitin-dependent protein catabolic process
	ID1	NM_181353.2	inhibitor of DNA binding 1, dominant negative helix-loop-helix protein	7.64037	8.91571	0.413128	GO:0000122 // GO:0001525 // GO:0001886 // GO:0006351 // GO:0006915 // GO:0007179 // GO:0010621 // GO:0030509 // GO:0031648 // GO:0032963 // GO:0043392 // GO:0043408 // GO:0043433 // GO:0043534 // GO:0045668 // GO:0045765 // GO:0045892 // GO:0046677 // GO:0048514 // GO:0060425 // GO:0060426	negative regulation of transcription from RNA polymerase II promoter // angiogenesis // endothelial cell morphogenesis // transcription, DNA-dependent // apoptotic process // transforming growth factor beta receptor signaling pathway // negative regulation of transcription by transcription factor localization // BMP signaling pathway // protein destabilization // collagen metabolic process // neg…
	INPPL1	NM_001567.3	inositol polyphosphate phosphatase-like 1	8.43299	9.42599	0.502431	GO:0006006 // GO:0006897 // GO:0007015 // GO:0007155 // GO:0007420 // GO:0008156 // GO:0008285 // GO:0009791 // GO:0010629 // GO:0010642 // GO:0010977 // GO:0032868 // GO:0032957 // GO:0042493 // GO:0043407 // GO:0043569 // GO:0046627 // GO:0046854	glucose metabolic process // endocytosis // actin filament organization // cell adhesion // brain development // negative regulation of DNA replication // negative regulation of cell proliferation // post-embryonic development // negative regulation of gene expression // negative regulation of platelet-derived growth factor receptor signaling pathway // negative regulation of neuron projection de…
	INTS1	NM_001080453.2	integrator complex subunit 1	6.58911	7.5574	0.51111	GO:0001833 // GO:0016180 // GO:0034474 // GO:0043066 // GO:0043154	inner cell mass cell proliferation // snRNA processing // U2 snRNA 3'-end processing // negative regulation of apoptotic process // negative regulation of cysteine-type endopeptidase activity involved in apoptotic process
	KIF3A	NM_007054.6	kinesin family member 3A	7.87561	8.6838	0.571099	GO:0006996 // GO:0007018 // GO:0007018 // GO:0007596 // GO:0042384 // GO:0072383	organelle organization // microtubule-based movement // microtubule-based movement // blood coagulation // cilium assembly // plus-end-directed vesicle transport along microtubule
	LASP1	NR_073384.1	LIM and SH3 protein 1	8.20678	11.0373	0.14058	GO:0006811 // GO:0034220	ion transport // ion transmembrane transport
	LIFR	NM_002310.5	leukemia inhibitory factor receptor alpha	6.20285	6.81236	0.655417	GO:0007166 // GO:0008284 // GO:0019221 // GO:0031100 // GO:0034097 // GO:0038165 // GO:0045768 // GO:0048812 // GO:0048861 // GO:0048861 // GO:0070120	cell surface receptor signaling pathway // positive regulation of cell proliferation // cytokine-mediated signaling pathway // organ regeneration // response to cytokine stimulus // oncostatin-M-mediated signaling pathway // positive regulation of anti-apoptosis // neuron projection morphogenesis // leukemia inhibitory factor signaling pathway // leukemia inhibitory factor signaling pathway // ci…
	LIPG	NM_006033	lipase, endothelial	11.3308	13.8419	0.17543	GO:0006629 // GO:0007584 // GO:0008283 // GO:0009395 // GO:0010983 // GO:0032376 // GO:0034375 // GO:0042632 // GO:0043691 // GO:0050746 // GO:0055091	lipid metabolic process // response to nutrient // cell proliferation // phospholipid catabolic process // positive regulation of high-density lipoprotein particle clearance // positive regulation of cholesterol transport // high-density lipoprotein particle remodeling // cholesterol homeostasis // reverse cholesterol transport // regulation of lipoprotein metabolic process // phospholipid homeos…
	MAVS	NR_037921.1	mitochondrial antiviral signaling protein	6.40602	7.71203	0.404438	GO:0001934 // GO:0002218 // GO:0002230 // GO:0002230 // GO:0007165 // GO:0032480 // GO:0032727 // GO:0032727 // GO:0032728 // GO:0032728 // GO:0032757 // GO:0032760 // GO:0033160 // GO:0042742 // GO:0042993 // GO:0043123 // GO:0044419 // GO:0045071 // GO:0045087 // GO:0045087 // GO:0045944 // GO:0051091 // GO:0051607 // GO:0060340 // GO:0071360 // GO:0071651 // GO:0071660 // GO:1900063	positive regulation of protein phosphorylation // activation of innate immune response // positive regulation of defense response to virus by host // positive regulation of defense response to virus by host // signal transduction // negative regulation of type I interferon production // positive regulation of interferon-alpha production // positive regulation of interferon-alpha production // pos…
	MYADM	NM_138373.4	myeloid-associated differentiation marker	7.37613	8.32828	0.516861	GO:0090038 // GO:1900026 // GO:0061028 // GO:0045217 // GO:0010629 // GO:0030837 // GO:0001933 // GO:0072661 // GO:0034115 // GO:0010810 // GO:0031579 // GO:0030335	negative regulation of protein kinase C signaling // positive regulation of substrate adhesion-dependent cell spreading // establishment of endothelial barrier // cell-cell junction maintenance // negative regulation of gene expression // negative regulation of actin filament polymerization // negative regulation of protein phosphorylation // protein targeting to plasma membrane // negative regul…
	NCOR2	NM_006312.5	nuclear receptor corepressor 2	6.26952	6.98233	0.61013	GO:0000122 // GO:0000122 // GO:0006351 // GO:0007219 // GO:0044255 // GO:0044281 // GO:0072365	negative regulation of transcription from RNA polymerase II promoter // negative regulation of transcription from RNA polymerase II promoter // transcription, DNA-dependent // Notch signaling pathway // cellular lipid metabolic process // small molecule metabolic process // regulation of cellular ketone metabolic process by negative regulation of transcription from RNA polymerase II promoter
	NFIC	NM_205843.2	nuclear factor I/C (CCAAT-binding transcription factor)	6.52463	7.19917	0.626532	GO:0000122 // GO:0000122 // GO:0006260 // GO:0006355 // GO:0006366 // GO:0045944	negative regulation of transcription from RNA polymerase II promoter // negative regulation of transcription from RNA polymerase II promoter // DNA replication // regulation of transcription, DNA-dependent // transcription from RNA polymerase II promoter // positive regulation of transcription from RNA polymerase II promoter
	NR4A2	NM_173173.1	nuclear receptor subfamily 4, group A, member 2	3.97258	4.67432	0.614832	GO:0001666 // GO:0001764 // GO:0001975 // GO:0006351 // GO:0006367 // GO:0007165 // GO:0008344 // GO:0009791 // GO:0010035 // GO:0010467 // GO:0016265 // GO:0017085 // GO:0021952 // GO:0021986 // GO:0030522 // GO:0031668 // GO:0031668 // GO:0033554 // GO:0042053 // GO:0042416 // GO:0042551 // GO:0043085 // GO:0043524 // GO:0043576 // GO:0045944 // GO:0071542 // GO:0071542	response to hypoxia // neuron migration // response to amphetamine // transcription, DNA-dependent // transcription initiation from RNA polymerase II promoter // signal transduction // adult locomotory behavior // post-embryonic development // response to inorganic substance // gene expression // death // response to insecticide // central nervous system projection neuron axonogenesis // habenula…
	ORAI1	NM_032790.3	ORAI calcium release-activated calcium modulator 1	5.18338	5.85318	0.628594	GO:0007596 // GO:0051924 // GO:0051928	blood coagulation // regulation of calcium ion transport // positive regulation of calcium ion transport
	PATZ1	NM_032052.1	POZ (BTB) and AT hook containing zinc finger 1	5.37354	5.98313	0.655381	GO:0006351 // GO:0006355 // GO:0007283 // GO:0008584 // GO:0030217 // GO:0045892 // GO:0045893	transcription, DNA-dependent // regulation of transcription, DNA-dependent // spermatogenesis // male gonad development // T cell differentiation // negative regulation of transcription, DNA-dependent // positive regulation of transcription, DNA-dependent
	PIEZO1	NM_001142864	piezo-type mechanosensitive ion channel component 1	8.84368	9.94758	0.465257	GO:0006812 // GO:0033625 // GO:0033634	cation transport // positive regulation of integrin activation // positive regulation of cell-cell adhesion mediated by integrin
	PLAGL2	NM_002657.3	pleiomorphic adenoma gene-like 2	7.22262	8.53072	0.403852	GO:0006351 // GO:0006355 // GO:0006917 // GO:0045944	transcription, DNA-dependent // regulation of transcription, DNA-dependent // induction of apoptosis // positive regulation of transcription from RNA polymerase II promoter
	PLEKHA1	NM_021622.4	pleckstrin homology domain containing, family A (phosphoinositide binding specific) member 1	7.25971	8.01046	0.594295	GO:0001553 // GO:0007283 // GO:0008209 // GO:0008210 // GO:0009791 // GO:0014065 // GO:0031529 // GO:0033327 // GO:0035264 // GO:0045184 // GO:0048008 // GO:0048705 // GO:0050853 // GO:0051898 // GO:0060021 // GO:0060325 // GO:0070301	luteinization // spermatogenesis // androgen metabolic process // estrogen metabolic process // post-embryonic development // phosphatidylinositol 3-kinase cascade // ruffle organization // Leydig cell differentiation // multicellular organism growth // establishment of protein localization // platelet-derived growth factor receptor signaling pathway // skeletal system morphogenesis // B cell rec…
	PLXNA2	NM_025179.3	plexin A2	7.08587	7.99064	0.534116	GO:0001756 // GO:0007411 // GO:0021915 // GO:0021935 // GO:0030334 // GO:0051642 // GO:0060037 // GO:0060174 // GO:0071526	somitogenesis // axon guidance // neural tube development // cerebellar granule cell precursor tangential migration // regulation of cell migration // centrosome localization // pharyngeal system development // limb bud formation // semaphorin-plexin signaling pathway
	PML	NM_033250.2	promyelocytic leukemia	6.34766	7.37894	0.489274	GO:0001666 // GO:0001932 // GO:0002230 // GO:0006351 // GO:0006461 // GO:0006605 // GO:0006605 // GO:0006917 // GO:0006919 // GO:0006977 // GO:0007050 // GO:0007050 // GO:0007179 // GO:0007182 // GO:0007184 // GO:0007569 // GO:0008285 // GO:0008630 // GO:0009411 // GO:0009615 // GO:0010332 // GO:0010522 // GO:0016525 // GO:0019221 // GO:0030099 // GO:0030308 // GO:0030578 // GO:0030578 // GO:0031…	response to hypoxia // regulation of protein phosphorylation // positive regulation of defense response to virus by host // transcription, DNA-dependent // protein complex assembly // protein targeting // protein targeting // induction of apoptosis // activation of cysteine-type endopeptidase activity involved in apoptotic process // DNA damage response, signal transduction by p53 class mediator …
	PPAP2B	NM_177414.1	phosphatidic acid phosphatase type 2B	5.1088	6.07607	0.511473	GO:0001568 // GO:0001702 // GO:0001933 // GO:0006629 // GO:0006644 // GO:0006665 // GO:0008354 // GO:0030111 // GO:0030148 // GO:0034109 // GO:0044281 // GO:0044328 // GO:0044329 // GO:0044330 // GO:0050731 // GO:0050821 // GO:0051091	blood vessel development // gastrulation with mouth forming second // negative regulation of protein phosphorylation // lipid metabolic process // phospholipid metabolic process // sphingolipid metabolic process // germ cell migration // regulation of Wnt receptor signaling pathway // sphingolipid biosynthetic process // homotypic cell-cell adhesion // small molecule metabolic process // canonica…
	SEPN1	NM_206926.1	selenoprotein N, 1	5.59155	7.59687	0.249079	GO:0008150	biological_process
	SF1	NR_033649.1	splicing factor 1	8.75917	9.55949	0.57422	GO:0000245 // GO:0000389 // GO:0000398 // GO:0006351 // GO:0006355	spliceosomal complex assembly // nuclear mRNA 3'-splice site recognition // nuclear mRNA splicing, via spliceosome // transcription, DNA-dependent // regulation of transcription, DNA-dependent
	SIDT2	NM_015996.1	SID1 transmembrane family, member 2	5.93831	6.95892	0.492907	GO:0061178 // GO:0009749 // GO:0000902 // GO:0044342 // GO:0042593 // GO:0033227 // GO:0003323	regulation of insulin secretion involved in cellular response to glucose stimulus // response to glucose // cell morphogenesis // type B pancreatic cell proliferation // glucose homeostasis // dsRNA transport // type B pancreatic cell development
	SLC15A2	NM_021082.3	solute carrier family 15 (oligopeptide transporter), member 2	6.0085	8.28552	0.206324	GO:0006810 // GO:0006811 // GO:0015031 // GO:0015893 // GO:0055085	transport // ion transport // protein transport // drug transport // transmembrane transport
	SLC30A7	NM_133496.4	solute carrier family 30 (zinc transporter), member 7	9.92224	11.0035	0.472634	GO:0006829 // GO:0032119 // GO:0055085	zinc ion transport // sequestering of zinc ion // transmembrane transport
	SLC7A5	NM_003486.5	solute carrier family 7 (amino acid transporter light chain, L system), member 5	9.14846	13.9403	0.0361005	GO:0003333 // GO:0006520 // GO:0006810 // GO:0006811 // GO:0006865 // GO:0007399 // GO:0007596 // GO:0015804 // GO:0015804 // GO:0030154 // GO:0050900 // GO:0055085	amino acid transmembrane transport // cellular amino acid metabolic process // transport // ion transport // amino acid transport // nervous system development // blood coagulation // neutral amino acid transport // neutral amino acid transport // cell differentiation // leukocyte migration // transmembrane transport
	SMAD5	NM_005903.6	SMAD family member 5	8.26972	8.85524	0.666413	GO:0001657 // GO:0001880 // GO:0002051 // GO:0006351 // GO:0006468 // GO:0007165 // GO:0007179 // GO:0007281 // GO:0009880 // GO:0030218 // GO:0030509 // GO:0030509 // GO:0045669 // GO:0045893 // GO:0045944 // GO:0060048 // GO:0071407	ureteric bud development // Mullerian duct regression // osteoblast fate commitment // transcription, DNA-dependent // protein phosphorylation // signal transduction // transforming growth factor beta receptor signaling pathway // germ cell development // embryonic pattern specification // erythrocyte differentiation // BMP signaling pathway // BMP signaling pathway // positive regulation of oste…
	SOD2	NM_001024466.1	superoxide dismutase 2, mitochondrial	9.36972	10.0676	0.616493	GO:0000303 // GO:0001315 // GO:0001666 // GO:0001836 // GO:0001889 // GO:0003032 // GO:0003069 // GO:0006357 // GO:0006749 // GO:0006801 // GO:0006801 // GO:0006916 // GO:0007507 // GO:0007626 // GO:0008217 // GO:0008285 // GO:0009791 // GO:0010042 // GO:0010043 // GO:0010269 // GO:0014823 // GO:0019430 // GO:0022904 // GO:0030097 // GO:0032364 // GO:0032496 // GO:0033591 // GO:0034021 // GO:0042…	response to superoxide // age-dependent response to reactive oxygen species // response to hypoxia // release of cytochrome c from mitochondria // liver development // detection of oxygen // vasodilation by acetylcholine involved in regulation of systemic arterial blood pressure // regulation of transcription from RNA polymerase II promoter // glutathione metabolic process // superoxide metabolic…
	TNFAIP2	NM_006291.2	tumor necrosis factor, alpha-induced protein 2	7.33016	9.38218	0.241145	GO:0001525 // GO:0030154	angiogenesis // cell differentiation
	TNPO2	NM_013433.4	transportin 2	7.36043	8.92366	0.338394	GO:0006886	intracellular protein transport
	TOMM40	NM_006114.2	translocase of outer mitochondrial membrane 40 homolog (yeast)	8.48528	9.19027	0.613447	GO:0006626 // GO:0006626 // GO:0044267	protein targeting to mitochondrion // protein targeting to mitochondrion // cellular protein metabolic process
	TPP1	NM_000391.3	tripeptidyl peptidase I	8.2616	9.51353	0.419886	GO:0006508 // GO:0006629 // GO:0006987 // GO:0007040 // GO:0007399 // GO:0008219 // GO:0030163 // GO:0030968 // GO:0043171 // GO:0045453 // GO:0050885	proteolysis // lipid metabolic process // activation of signaling protein activity involved in unfolded protein response // lysosome organization // nervous system development // cell death // protein catabolic process // endoplasmic reticulum unfolded protein response // peptide catabolic process // bone resorption // neuromuscular process controlling balance
	ZMIZ1	NM_020338.3	zinc finger, MIZ-type containing 1	6.41295	7.71752	0.40484	GO:0006351 // GO:0006355	transcription, DNA-dependent // regulation of transcription, DNA-dependent
other Genes were not chosen to create a network	AARS	NM_001605.2	alanyl-tRNA synthetase	10.6602	11.323	0.631669	GO:0001942 // GO:0006400 // GO:0006418 // GO:0006419 // GO:0006457 // GO:0008033 // GO:0010467 // GO:0021680 // GO:0030968 // GO:0043200 // GO:0043524 // GO:0043588 // GO:0050885	hair follicle development // tRNA modification // tRNA aminoacylation for protein translation // alanyl-tRNA aminoacylation // protein folding // tRNA processing // gene expression // cerebellar Purkinje cell layer development // endoplasmic reticulum unfolded protein response // response to amino acid stimulus // negative regulation of neuron apoptotic process // skin development // neuromuscula…
	ACO2	NM_001098.2	aconitase 2, mitochondrial	6.70108	7.71223	0.496149	GO:0006091 // GO:0006099 // GO:0006099 // GO:0006099 // GO:0006101 // GO:0006102 // GO:0008219 // GO:0044281	generation of precursor metabolites and energy // tricarboxylic acid cycle // tricarboxylic acid cycle // tricarboxylic acid cycle // citrate metabolic process // isocitrate metabolic process // cell death // small molecule metabolic process
	AK2	NR_037591.1	adenylate kinase 2	8.95807	9.65927	0.61506	GO:0015949 // GO:0044281 // GO:0055086	nucleobase-containing small molecule interconversion // small molecule metabolic process // nucleobase-containing small molecule metabolic process
	ATXN2L	NM_148416.2	ataxin 2-like	8.40197	9.20514	0.573091	GO:0008150	biological_process
	C5orf15	NM_020199.2	chromosome 5 open reading frame 15	7.22645	8.23301	0.497732	---	---
	CES2	NR_036684.1	carboxylesterase 2	6.89641	8.61921	0.302959	GO:0009056	catabolic process
	CLDN7	NM_001307.5	claudin 7	10.9259	11.5296	0.658055	GO:0016338	calcium-independent cell-cell adhesion
	DESI2	NR_123735.1	desumoylating isopeptidase 2	7.0533	7.72387	0.628254	GO:0006508	proteolysis
	DNASE1L1	NM_006730	deoxyribonuclease I-like 1	5.95993	6.67887	0.607542	GO:0006259 // GO:0006308	DNA metabolic process // DNA catabolic process
	ENC1	NR_046318.1	ectodermal-neural cortex 1 (with BTB domain)	9.70905	10.7799	0.476034	GO:0007275 // GO:0007399 // GO:0016567	multicellular organismal development // nervous system development // protein ubiquitination
	EPM2AIP1	NM_014805.3	EPM2A (laforin) interacting protein 1	6.11319	6.77864	0.630493	GO:0032868	response to insulin
	FAM57A	NM_024792.1	family with sequence similarity 57, member A	4.9855	5.98806	0.499111	---	---
	FBXL18	NM_024963.4	F-box and leucine-rich repeat protein 18	5.55786	6.48841	0.524657	---	---
	FBXO28	NR_049764.1	F-box protein 28	8.42688	9.95745	0.346139	---	---
	HIST1H2BF	NM_003522.3	histone cluster 1, H2bf	9.18397	10.5412	0.390345	---	---
	HIST1H2BJ	NM_021058.3	histone cluster 1, H2bj	6.41845	7.02525	0.656654	GO:0006334 // GO:0042742	nucleosome assembly // defense response to bacterium
	HIST1H2BJ	NM_021058.3	histone cluster 1, H2bj	7.53839	8.49788	0.514239	GO:0006334 // GO:0042742	nucleosome assembly // defense response to bacterium
	HIST1H2BM	NM_003521.2	histone cluster 1, H2bm	6.62644	7.50106	0.545399	GO:0006334	nucleosome assembly
	INPP4A	NM_004027.2	inositol polyphosphate-4-phosphatase, type I, 107kDa	6.75615	7.51296	0.591807	GO:0007165	signal transduction
	KIF3B	NM_004798.3	kinesin family member 3B	9.7488	11.2124	0.362587	GO:0007018 // GO:0007052 // GO:0007100 // GO:0007368 // GO:0007596 // GO:0008089 // GO:0072383 // GO:0090307	microtubule-based movement // mitotic spindle organization // mitotic centrosome separation // determination of left/right symmetry // blood coagulation // anterograde axon cargo transport // plus-end-directed vesicle transport along microtubule // spindle assembly involved in mitosis
	MGRN1	NR_102267.1	mahogunin ring finger 1, E3 ubiquitin protein ligase	6.63107	7.70579	0.474763	GO:0006513 // GO:0008333 // GO:0016567 // GO:0043951 // GO:0045744	protein monoubiquitination // endosome to lysosome transport // protein ubiquitination // negative regulation of cAMP-mediated signaling // negative regulation of G-protein coupled receptor protein signaling pathway
	MYL9	NM_181526.2	myosin, light chain 9, regulatory	9.36745	10.7206	0.391422	GO:0006936 // GO:0006937 // GO:0007411	muscle contraction // regulation of muscle contraction // axon guidance
	NAT10	NM_024662.2	N-acetyltransferase 10 (GCN5-related)	8.2888	9.69897	0.376266	GO:0008150	biological_process
	NSMCE1	NM_145080.3	non-SMC element 1 homolog (S. cerevisiae)	5.82416	7.73643	0.265673	GO:0006281 // GO:0006310 // GO:0016567 // GO:0035556 // GO:2001022	DNA repair // DNA recombination // protein ubiquitination // intracellular signal transduction // positive regulation of response to DNA damage stimulus
	PLBD2	NM_173542.3	phospholipase B domain containing 2	5.01986	7.51605	0.177245	GO:0016042	lipid catabolic process
	PNO1	NM_020143.2	partner of NOB1 homolog (S. cerevisiae)	5.81896	7.308	0.356249	---	---
	POM121C	NM_001099415.2	POM121 transmembrane nucleoporin C	7.19095	8.59286	0.378426	GO:0015031 // GO:0051028	protein transport // mRNA transport
	POMT2	NM_013382.5	protein-O-mannosyltransferase 2	6.31597	6.94175	0.648066	GO:0006493	protein O-linked glycosylation
	PPP6R1	NM_014931.3	protein phosphatase 6, regulatory subunit 1	6.20577	7.79006	0.33349	GO:0043666	regulation of phosphoprotein phosphatase activity
	PRKCSH	NM_002743.3	protein kinase C substrate 80K-H	11.2985	12.0198	0.606576	GO:0006457 // GO:0007243 // GO:0018279 // GO:0043687 // GO:0044267 // GO:0045087	protein folding // intracellular protein kinase cascade // protein N-linked glycosylation via asparagine // post-translational protein modification // cellular protein metabolic process // innate immune response
	PRRC2B	NM_032640.2	proline-rich coiled-coil 2B	9.65449	10.4517	0.575451	---	---
	PXMP4	NM_183397.2	peroxisomal membrane protein 4, 24kDa	6.31892	7.05869	0.598834	GO:0008150	biological_process
	RAB1B	NM_030981.2	RAB1B, member RAS oncogene family	10.399	13.2349	0.14005	GO:0007264 // GO:0015031	small GTPase mediated signal transduction // protein transport
	RHOBTB2	NM_015178.2	Rho-related BTB domain containing 2	4.94201	5.72267	0.582102	GO:0007264 // GO:0051056	small GTPase mediated signal transduction // regulation of small GTPase mediated signal transduction
	RRP1B	NM_015056.2	ribosomal RNA processing 1B	6.91299	8.5338	0.325151	GO:0006364 // GO:0010923	rRNA processing // negative regulation of phosphatase activity
	S100A16	NM_080388.1	S100 calcium binding protein A16	5.76852	6.5449	0.583829	GO:0051592	response to calcium ion
	SAMHD1	NM_015474.3	SAM domain and HD domain 1	11.3676	13.8266	0.181881	GO:0006955 // GO:0045087 // GO:0045088 // GO:0051607	immune response // innate immune response // regulation of innate immune response // defense response to virus
	SEC16A	NM_014866.1	SEC16 homolog A (S. cerevisiae)	7.71823	8.48395	0.588157	GO:0015031 // GO:0048208	protein transport // COPII vesicle coating
	SGK223	NM_001080826.2	homolog of rat pragma of Rnd2	8.1678	9.35067	0.440475	---	---
	SH3GL1	NM_003025.3	SH3-domain GRB2-like 1	6.83531	9.35125	0.174835	GO:0006897 // GO:0007165 // GO:0007417	endocytosis // signal transduction // central nervous system development
	SLC25A22	NM_024698.5	solute carrier family 25 (mitochondrial carrier: glutamate), member 22	5.00006	5.63584	0.643592	GO:0015813	L-glutamate transport
	SLC6A9	NR_048548.1	solute carrier family 6 (neurotransmitter transporter, glycine), member 9	5.27319	6.47738	0.434014	GO:0006810 // GO:0055085	transport // transmembrane transport
	TBC1D20	NR_111901.1	TBC1 domain family, member 20	7.22961	8.48859	0.417838	GO:0044419	interspecies interaction between organisms
	TGFBRAP1	NM_004257.5	transforming growth factor, beta receptor associated protein 1	7.03867	8.51099	0.360403	GO:0006355 // GO:0006886 // GO:0007165 // GO:0007179 // GO:0016192	regulation of transcription, DNA-dependent // intracellular protein transport // signal transduction // transforming growth factor beta receptor signaling pathway // vesicle-mediated transport
	TIMM22	NM_013337.2	translocase of inner mitochondrial membrane 22 homolog (yeast)	7.04892	8.69836	0.318764	GO:0006626 // GO:0044267 // GO:0045039	protein targeting to mitochondrion // cellular protein metabolic process // protein import into mitochondrial inner membrane
	UBE3B	NM_183415.2	ubiquitin protein ligase E3B	7.40053	8.76839	0.387467	GO:0042787	protein ubiquitination involved in ubiquitin-dependent protein catabolic process
	UBR7	NR_038150.1	ubiquitin protein ligase E3 component n-recognin 7 (putative)	6.86421	7.75895	0.537847	GO:0008150	biological_process
	VAMP3	NM_004781.3	vesicle-associated membrane protein 3	9.30923	11.7133	0.188935	GO:0001921 // GO:0006461 // GO:0006887 // GO:0006904 // GO:0006944 // GO:0015031 // GO:0016192 // GO:0017156 // GO:0034446 // GO:0042147	positive regulation of receptor recycling // protein complex assembly // exocytosis // vesicle docking involved in exocytosis // cellular membrane fusion // protein transport // vesicle-mediated transport // calcium ion-dependent exocytosis // substrate adhesion-dependent cell spreading // retrograde transport, endosome to Golgi
	ZBTB41	NM_194314.2	zinc finger and BTB domain containing 41	6.85062	8.25152	0.378692	GO:0006351 // GO:0006355	transcription, DNA-dependent // regulation of transcription, DNA-dependent
