# Supplementary material for: MicroRNA-184 negatively regulates corneal epithelial wound healing via targeting CDC25A, CARM1, and LASP1
Source: Eye Vis (Lond). 2020 Aug 1;7:35. doi: 10.1186/s40662-020-00202-6 (PMC7395415; doi:10.1186/s40662-020-00202-6)
Supplement: Supplementary file 3 — Additional file 3 Supplementary Table S3. A list of 93 GO terms of interest. [file 40662_2020_202_MOESM3_ESM.xlsx]

## Sheet: Sheet1
Supplementary Table S3. A list of 93 GO terms of interest.
GeneName	GOID	GOTerm	GO-Type
ADD1	GO:0030218	erythrocyte differentiation	cell differentiation
ADD1	GO:0051017	actin filament bundle assembly	Actin organization
AGRN	GO:0030154	cell differentiation	cell differentiation
AGRN	GO:0045944	positive regulation of transcription from RNA polymerase II promoter	transcription regulation
AKT2	GO:0030334	regulation of cell migration	Migration Regulation
AKT2	GO:0045444	fat cell differentiation	cell differentiation
AKT2	GO:0045944	positive regulation of transcription from RNA polymerase II promoter	transcription regulation
AMOTL2	GO:0016055	Wnt signaling pathway	Wnt
ARHGDIA	GO:0030336	negative regulation of cell migration	Migration Regulation
ATP11A	GO:0098655	cation transmembrane transport	Ion Transport
BCL9L	GO:0035914	skeletal muscle cell differentiation	cell differentiation
BCL9L	GO:0045944	positive regulation of transcription from RNA polymerase II promoter	transcription regulation
BCL9L	GO:0060070	canonical Wnt signaling pathway	Wnt
BST2	GO:0008283	cell proliferation	Cell Proliferation
BST2	GO:0030336	negative regulation of cell migration	Migration Regulation
BST2	GO:0032956	regulation of actin cytoskeleton organization	Actin organization
CARM1	GO:0003420	regulation of growth plate cartilage chondrocyte proliferation	Cell Proliferation
CARM1	GO:0034970	histone H3-R2 methylation	transcription regulation
CARM1	GO:0045600	positive regulation of fat cell differentiation	cell differentiation
CD55	GO:2000563	positive regulation of CD4-positive, alpha-beta T cell proliferation	Cell Proliferation
CDC25A	GO:0008283	cell proliferation	Cell Proliferation
CNNM2	GO:0006811	ion transport	Ion Transport
CRTC3	GO:0045944	positive regulation of transcription from RNA polymerase II promoter	transcription regulation
DAG1	GO:0030336	negative regulation of cell migration	Migration Regulation
DVL3	GO:0090090	negative regulation of canonical Wnt signaling pathway	Wnt
FBXW11	GO:0016055	Wnt signaling pathway	Wnt
FSCN1	GO:0008283	cell proliferation	Cell Proliferation
FSCN1	GO:0016477	cell migration	Migration Regulation
FSCN1	GO:0051017	actin filament bundle assembly	Actin organization
GRHL2	GO:0008283	cell proliferation	Cell Proliferation
GRHL2	GO:0045617	negative regulation of keratinocyte differentiation	cell differentiation
GRHL2	GO:0045944	positive regulation of transcription from RNA polymerase II promoter	transcription regulation
GRHL2	GO:0090132	epithelium migration	Migration Regulation
GSK3A	GO:0016477	cell migration	Migration Regulation
GSK3A	GO:0045944	positive regulation of transcription from RNA polymerase II promoter	transcription regulation
GSK3A	GO:0090090	negative regulation of canonical Wnt signaling pathway	Wnt
HIF1AN	GO:0045663	positive regulation of myoblast differentiation	cell differentiation
HPSE	GO:0033690	positive regulation of osteoblast proliferation	Cell Proliferation
HUWE1	GO:0030154	cell differentiation	cell differentiation
ID1	GO:0032233	positive regulation of actin filament bundle assembly	Actin organization
ID1	GO:0043534	blood vessel endothelial cell migration	Migration Regulation
ID1	GO:0045602	negative regulation of endothelial cell differentiation	cell differentiation
ID1	GO:0050679	positive regulation of epithelial cell proliferation	Cell Proliferation
INPPL1	GO:0007015	actin filament organization	Actin organization
INPPL1	GO:0008285	negative regulation of cell proliferation	Cell Proliferation
INTS1	GO:0001833	inner cell mass cell proliferation	Cell Proliferation
KIF3A	GO:0050679	positive regulation of epithelial cell proliferation	Cell Proliferation
LASP1	GO:0006811	ion transport	Ion Transport
LIFR	GO:0008284	positive regulation of cell proliferation	Cell Proliferation
LIPG	GO:0008283	cell proliferation	Cell Proliferation
MAVS	GO:0045944	positive regulation of transcription from RNA polymerase II promoter	transcription regulation
MYADM	GO:0030335	positive regulation of cell migration	Migration Regulation
MYADM	GO:0030837	negative regulation of actin filament polymerization	Actin organization
NCOR2	GO:0021846	cell proliferation in forebrain	Cell Proliferation
NCOR2	GO:0045599	negative regulation of fat cell differentiation	cell differentiation
NFIC	GO:0045944	positive regulation of transcription from RNA polymerase II promoter	transcription regulation
NR4A2	GO:0001764	neuron migration	Migration Regulation
NR4A2	GO:0021953	central nervous system neuron differentiation	cell differentiation
NR4A2	GO:0045944	positive regulation of transcription from RNA polymerase II promoter	transcription regulation
ORAI1	GO:0006811	ion transport	Ion Transport
PATZ1	GO:0030217	T cell differentiation	cell differentiation
PATZ1	GO:0045944	positive regulation of transcription from RNA polymerase II promoter	transcription regulation
PIEZO1	GO:0006811	ion transport	Ion Transport
PLAGL2	GO:0045944	positive regulation of transcription from RNA polymerase II promoter	transcription regulation
PLEKHA1	GO:0033327	Leydig cell differentiation	cell differentiation
PLXNA2	GO:0021935	cerebellar granule cell precursor tangential migration	Migration Regulation
PML	GO:0008285	negative regulation of cell proliferation	Cell Proliferation
PML	GO:0010522	regulation of calcium ion transport into cytosol	Ion Transport
PML	GO:0010761	fibroblast migration	Migration Regulation
PML	GO:0030099	myeloid cell differentiation	cell differentiation
PPAP2B	GO:0030111	regulation of Wnt signaling pathway	Wnt
PPAP2B	GO:0044328	canonical Wnt signaling pathway involved in positive regulation of endothelial cell migration	Migration Regulation
PPAP2B	GO:0060020	Bergmann glial cell differentiation	cell differentiation
SEPN1	GO:0014816	skeletal muscle satellite cell differentiation	cell differentiation
SEPN1	GO:0014858	positive regulation of skeletal muscle cell proliferation	Cell Proliferation
SF1	GO:0033327	Leydig cell differentiation	cell differentiation
SF1	GO:0048662	negative regulation of smooth muscle cell proliferation	Cell Proliferation
SIDT2	GO:0044342	type B pancreatic cell proliferation	Cell Proliferation
SLC15A2	GO:0006811	ion transport	Ion Transport
SLC30A7	GO:0006812	cation transport	Ion Transport
SLC7A5	GO:0006811	ion transport	Ion Transport
SLC7A5	GO:0030154	cell differentiation	cell differentiation
SLC7A5	GO:0050900	leukocyte migration	Migration Regulation
SMAD5	GO:0030218	erythrocyte differentiation	cell differentiation
SMAD5	GO:0045944	positive regulation of transcription from RNA polymerase II promoter	transcription regulation
SOD2	GO:0008285	negative regulation of cell proliferation	Cell Proliferation
SOD2	GO:0048773	erythrophore differentiation	cell differentiation
TNFAIP2	GO:0030154	cell differentiation	cell differentiation
TNPO2	GO:0051148	negative regulation of muscle cell differentiation	cell differentiation
TOMM40	GO:0006811	ion transport	Ion Transport
TPP1	GO:0030855	epithelial cell differentiation	cell differentiation
ZMIZ1	GO:0045944	positive regulation of transcription from RNA polymerase II promoter	transcription regulation
ZMIZ1	GO:0048146	positive regulation of fibroblast proliferation	Cell Proliferation
